# Supplementary material for: Host Double Strand Break Repair Generates HIV-1 Strains Resistant to CRISPR/Cas9
Source: Sci Rep. 2016 Jul 12;6:29530. doi: 10.1038/srep29530 (PMC4941621; doi:10.1038/srep29530)
Supplement: Supplementary Tables 1 to 6 [file srep29530-s1.xls]

## Sheet: 1. gRNA-TATA 1
Supplementary Table 1 CRISPR gRNA-TATA 1: TGCTTATATGCAGCATCTGA GGG
Off target sequence	#MMs	UCSC gene	locus	Gene
CGATCTTATGCAGGATCTGA AGG	4MMs [1:3:5:6]	NM_005781	chr3:+195605446	TNK2
CGCTCTCATGCAGGATCTGA GGG	4MMs [1:5:6:7]	NM_198147	chr17:-27888832	ABHD15
TGCGGATATACAGGATCTGG AGG	4MMs [4:5:10:20]	NM_025207	chr1:-154962654	FLAD1
GTGTTATATGCAGGATATGA TAG	4MMs [1:2:3:17]	NM_001018074	chr5:-142680143	NR3C1
GGCTCATATGCAGGAGCTGA TGG	3MMs [1:5:16]	NR_038231	chr2:+105373920	LINC01114
TGTTTAGATGCAGGGTCTGA TAG	3MMs [3:7:15]	NM_020827	chr4:-186111762	CFAP97
TGGTGATATTCAAGATCTGA AAG	4MMs [3:5:10:13]	NM_020910	chr7:+138591831	KIAA1549
TGCAAATATCCAGGATCTTA AGG	4MMs [4:5:10:19]	NM_020675	chr2:-169733767	SPC25
TGCTCATCTGCAGGGTCTGG GGG	4MMs [5:8:15:20]	NM_138690	chr19:-1008605	GRIN3B
TGCTGAGATGCAAGATCTGC GGG	4MMs [5:7:13:20]	NR_040009	chr8:-42178181	IKBKB
TGTTCATATGCAGGTTTTGA TAG	4MMs [3:5:15:17]	NM_002845	chr18:-7955506	PTPRM
TGCTTCTCTGCATGATCTGC AGG	4MMs [6:8:13:20]	NM_016628	chr10:-28905263	WAC
TGTTTAGTTGCAGCATCTGA AAG	4MMs [3:7:8:14]	NM_001098210	chr3:-41274907	CTNNB1
TGCTGATTTGCATGATCGGA GGG	4MMs [5:8:13:18]	NM_152888	chr8:+139815029	COL22A1
TTCTTATATAAAGCATCTGA GGG	4MMs [2:10:11:14]	NM_001045480	chr1:-13496478	PRAMEF16
TTCTTATATAAAGCATCTGA GGG	4MMs [2:10:11:14]	NM_001099851	chr1:-13717312	PRAMEF17
TCATTATATGCAGGATCGCA TAG	4MMs [2:3:18:19]	NR_028085	chr4:-186329530	UFSP2
TGCTTTCTTGCAGTATCTGA GAG	4MMs [6:7:8:14]	NM_178862	chr3:+31658444	STT3B
TTCTTATATTCAGTATTTGA GGG	4MMs [2:10:14:17]	NM_001164399	chr14:-60034928	CCDC175
TCCTTATAGGCAGAATCTGT AAG	4MMs [2:9:14:20]	NM_002598	chr6:-170885014	PDCD2
CGCTTATATGTAAAATCTGA AAG	4MMs [1:11:13:14]	NM_017673	chr1:-185144136	SWT1
TGCTTAAATGCAAAAGCTGA TAG	4MMs [7:13:14:16]	NM_007086	chr14:+55408213	WDHD1
TGCTTATATGCTGAAGCTCA CAG	4MMs [12:14:16:19]	NM_024043	chr16:-90071732	DBNDD1
TGCTTATATGAAGTTGCTGA GAG	4MMs [11:14:15:16]	NM_006259	chr4:+82010406	PRKG2
TGCTTATATGCATTATCAAA AAG	4MMs [13:14:18:19]	NM_006922	chr2:-165984039	SCN3A

## Sheet: 2. gRNA-TATA 2
Supplementary Table 2 CRISPR gRNA-TATA 2: AGCTGCTTTTTGCCTGTACT GGG
Off target sequence	#MMs	UCSC gene	locus	Gene
TTTCCTTCAGGCTTAAGCAG AGG	4MMs [1:4:5:8]	NM_001031732	chr4:-69177535	YTHDC1
TTCTCTTTAGGCTTAAGCAG GGG	4MMs [1:3:5:8]	NM_020879	chr7:-76866200	CCDC146
GGTTATTGACGATTAAGCAG GGG	4MMs [1:2:10:12]	NM_004346	chr4:-185552869	CASP3
CTTGATTCGGGCATAAGCAG GAG	4MMs [4:8:9:13]	NR_038864	chr7:+35415373	LOC401324
CGTTGGTGAGGCTGAAGCAG GAG	4MMs [2:5:6:14]	NM_145045	chr19:-11533426	CCDC151
TTTTATTGATGTTTACGCAG CAG	4MMs [1:10:12:16]	NM_002945	chr17:+1801598	RPA1
CTTTATTTAGGGCTAAGCTG GAG	4MMs [8:12:13:19]	NM_001025088	chr18:+34823016	CELF4
CTTTCCAGAGGCTGAAGCAG AGG	4MMs [5:6:7:14]	NM_030767	chr9:-117139793	AKNA
CTTTTTTCAGGCTACAGCAG GAG	4MMs [5:8:14:15]	NM_181801	chr20:+44442064	UBE2C
ATTTATTGAGTCTAAAGCTG TGG	4MMs [1:11:14:19]	NM_014765	chr1:-235272588	TOMM20
CTTTATGGAGACTGAAGCTG CAG	4MMs [7:11:14:19]	NM_001220479	chr12:-81719618	PPFIA2
TTTTATTGAGGCTTAGGAGG GAG	4MMs [1:16:18:19]	NM_003907	chr3:+183858030	EIF2B5

## Sheet: 3. gRNA-TAR 1
Supplementary Table 3 CRISPR gRNA-TAR 1: GTTAGACCAGATCTGAGCCT GGG
Off target sequence	#MMs	UCSC gene	locus	Gene
CAATGACCAGATCTGAGCCT CGG	4MMs [1:2:3:4]	NM_014246	chr22:-46773194	CELSR1
GTCAGGCCAGATCTGACCCT GGG	3MMs [3:6:17]	NR_075089	chr3:+181459426	SOX2-OT
GAGGGAGCAGATCTGAGCCT GAG	4MMs [2:3:4:7]	NM_203416	chr12:-7649703	CD163
GGTAGACCACATCTGAGGCT AGG	3MMs [2:10:18]	NM_001010977	chr13:+103338582	METTL21C
GTAAGAACAGATCTCAGCCT TGG	3MMs [3:7:15]	NM_001037324	chr3:+184001503	ECE2
GCGAAACCAGATCTGAGCAT GAG	4MMs [2:3:5:19]	NM_003613	chr15:+65503886	CILP
GTTTGACCAGATCTGAGCTC CGG	3MMs [4:19:20]	NM_001214906	chr16:-30410225	ZNF48
GTTAGGCACGAGCTGAGCCT CAG	4MMs [6:8:9:12]	NR_024182	chr14:-94467847	LINC00521
GTTTGAACAGACCTGAGCCC CAG	4MMs [4:7:12:20]	NM_000520	chr15:-72636406	HEXA
GTTTAACCAGATCTGAGCGC TGG	4MMs [4:5:19:20]	NR_024565	chr18:-32886442	ZNF271P
CTTAGACCAGGACTGAACCT TAG	4MMs [1:11:12:17]	NM_182833	chr11:-76987150	GDPD4
GTAAGACCAGATCTGAGGGA GGG	4MMs [3:18:19:20]	NM_021633	chr1:-202863284	KLHL12
GTTAGAGCAGTTCTGGGCCG GGG	4MMs [7:11:16:20]	NM_001144997	chr12:+56094009	ITGA7
GTTAGAACAGATTTCAGCTT GGG	4MMs [7:13:15:19]	NM_001145014	chr19:-56273396	RFPL4A
GTTAGAACAGATTTCAGCTT GGG	4MMs [7:13:15:19]	NM_001277397	chr19:-56283400	RFLP4AL1
GTCAGACCAGATTCCAGCCT GGG	4MMs [3:13:14:15]	NM_006074	chr11:+5717636	TRIM22

## Sheet: 4. gRNA-TAR 2
Supplementary Table 4 CRISPR gRNA-TAR 2: AGAGCTCCCAGGCTCAGATC TGG
Off target sequence	#MMs	UCSC gene	locus	Gene
AGTGAGCGCAGGCTCAGATC AGG	4MMs [3:5:6:8]	NR_026899	chr17:-62778129	LOC146880
CCACCTCCCAGGGTCAGATC TGG	4MMs [1:2:4:13]	NR_075089	chr3:-181459429	SOX2-OT
AGTGCTGGCAGGCTCAGATG AGG	4MMs [3:7:8:20]	NM_020741	chr3:+128711954	KIAA1257
AGAGAACCCAGGCTGAGATC CAG	3MMs [5:6:15]	NM_030786	chr1:-33160587	SYNC
AGAGGTCTCTGGCTCAGACC CAG	4MMs [5:8:10:19]	NM_001135999	chr9:-35555331	RUSC2
TGAGCTCCCAGGCTGACATC TGG	3MMs [1:15:17]	NM_015330	chr22:-24812216	SPECC1L
ATCCCTCCCAGGCTCAGTTC TGG	4MMs [2:3:4:18]	NM_014310	chr22:-35949308	RASD2
TGAGTTCCCAGTATCAGATC CAG	4MMs [1:5:12:13]	NM_020227	chr5:-23524377	PRDM9
CGCGCGCCCAGGCTGAGATC AAG	4MMs [1:3:6:15]	NM_182628	chr3:+126154465	CCDC37
AGAGCTGCAGGGCTCAGATG AGG	4MMs [7:9:10:20]	NM_005593	chr12:+81110972	MYF5
AGGGCTCCCTGGATCAGATG GGG	4MMs [3:10:13:20]	NM_080679	chr6:-33148065	COL11A2
TGAGCTCAAAGGCTCAGCTC AGG	4MMs [1:8:9:18]	NM_006864	chr19:-54724345	LILRB3
TGAGCTCAAAGGCTCAGCTC AGG	4MMs [1:8:9:18]	NR_104098	chr19:-54744097	LILRA6
TGAGCTCAAAGGCTCAGCTC AGG	4MMs [1:8:9:18]	NM_001278404	chr19:-54782061	LILRB2
TGAGCTCAAAGGCTCAGCTC AGG	4MMs [1:8:9:18]	NM_006865	chr19:-54801874	LILRA3
CGAGCTCAAAGGCTCAGCTC AGG	4MMs [1:8:9:18]	NM_001130917	chr19:+55087600	LILRA2
AGCCCTCCCAGGCTCACACC AAG	4MMs [3:4:17:19]	NM_001207034	chr16:-30786582	RNF40
AGAGCATCCCGGCTGAGATC GAG	4MMs [6:7:10:15]	NM_001099678	chr3:-120067597	LRRC58
TGAGTCCCCAGGCCCAGATC TGG	4MMs [1:5:6:14]	NM_001113382	chr2:-97351206	FER1L5
ACAGCTCCAAGGCTCAGAGG GAG	4MMs [2:9:19:20]	NM_001168390	chr10:+73473034	C10ORF105
AGAGTTACCAGTCTAAGATC AGG	4MMs [5:7:12:15]	NM_018676	chr13:-52960059	THSD1
GGTGCTCCCAGGCTCGGATG TGG	4MMs [1:3:16:20]	NM_004422	chr17:-7130572	DVL2
ACAGGTCCCAGGCTCTGATG TGG	4MMs [2:5:16:20]	NM_145059	chr16:-70506872	FUK
AGAAGTCCCAGGGTCAGCTC AAG	4MMs [4:5:13:18]	NM_001111035	chr19:+11687443	ACP5
AGAGGTCTCAGGCTCACTTC CAG	4MMs [5:8:17:18]	NM_020405	chr17:-37264592	PLXDC1
AGTACTCCCAGGCTCTCATC GGG	4MMs [3:4:16:17]	NM_016366	chr11:-67290890	CABP2
AGACCTGCCAGGCTCAGCTA CAG	4MMs [4:7:18:20]	NM_001005409	chr22:-30736847	SF3A1
AGAGGTGCCAGGCTGAGAGC TGG	4MMs [5:7:15:19]	NM_199242	chr17:-73825170	UNC13D
AGAGCTCCCAGCCTCAGCCC CAG	3MMs [12:18:19]	NM_002761	chr16:+11374934	PRM1
AGAGCTTCCGGGCTCAGGTG CGG	4MMs [7:10:18:20]	NM_174913	chr14:-24769318	NOP9
AGAGCAGCCAGGCTGAGATG GAG	4MMs [6:7:15:20]	NM_139027	chr9:+136324161	ADAMTS13
TGAGCTCCCAGACTCTGATA CAG	4MMs [1:12:16:20]	NM_001257194	chr5:-137056238	KLHL3
AGAGGGCCCAGGCCCAGATG AGG	4MMs [5:6:14:20]	NM_172170	chr10:+75573267	CAMK2G
AGATCTCCCTGGCATAGATC TGG	4MMs [4:10:14:15]	NM_004285	chr1:-9324557	H6PD
GGAGCTCCCCGGCTCGGCTC TGG	4MMs [1:10:16:18]	NM_198082	chr17:+80151884	CCDC57
GGAGCTCCCAGTCTCAGCGC TGG	4MMs [1:12:18:19]	NM_020230	chr19:-10218892	PPAN
AGAGCTCTCATGCCCAGAAC CGG	4MMs [8:11:14:19]	NM_198955	chr17:+74944229	MGAT5B
AGTGCTGCCAGGCTCTGCTC CAG	4MMs [3:7:16:18]	NM_001262	chr1:+51434685	CDKN2C
CGAGCTCCCAGCCTTTGATC CGG	4MMs [1:12:15:16]	NM_007254	chr19:-50365622	PNKP
AGAGCTCGGAGGCGGAGATC CAG	4MMs [8:9:14:15]	NM_201383	chr8:-144999790	PLEC
AGACCTCCCAGGCACAGAGA TGG	4MMs [4:14:19:20]	NM_004145	chr19:+17303484	MYO9B
GGAGCTCCGAGGCCCTGATC CGG	4MMs [1:9:14:16]	NM_001271834	chr3:+157828055	RSRC1
AGAGCCCCCAGGCTCAGCCA TGG	4MMs [6:18:19:20]	NR_033787	chr15:-85046914	DNM1P41
AGAGCTCACAGTCGCAGTTC AGG	4MMs [8:12:14:18]	NM_020703	chr1:+110050845	AMIGO1
AGAGATCCCAGGCTCTGCCC CAG	4MMs [5:16:18:19]	NM_001242393	chr20:-33513852	ACSS2
AGAGCTCCCGGGCACAGCCC GGG	4MMs [10:14:18:19]	NM_058186	chr21:+42688571	FAM3B
AGTGCTCCCAGGCCCTGCTC CAG	4MMs [3:14:16:18]	NM_013279	chr11:-61539498	MYRF

## Sheet: 5. gRNA-TAR 3
Supplementary Table 5 CRISPR gRNA-TAR 3: GGGAGCTCTCTGGCTAACTA GGG
Off target sequence	#MMs	UCSC gene	locus	Gene
GGGAACTGTTTGGCTAACAA GAG	4MMs [5:8:10:19]	NM_001136265	chr1:+19233225	IFFO2
GTGTGCTCTGTGGCTAATTA AAG	4MMs [2:4:10:18]	NM_052896	chr1:-34102240	CSMD2
GGGATCACACTGGCTAACAA AGG	4MMs [5:7:9:19]	NR_031700	chr12:+79813206	MIR1252
GGGATCTCTCAGGCTCACAA CGG	4MMs [5:11:16:19]	NR_038900	chr21:+41756651	DSCAM-AS1
GGGAGCTCGCTGGCTGCCCA TGG	4MMs [9:16:17:19]	NM_005392	chr9:+96435980	PHF2

## Sheet: 6. gRNA-RRE
Supplementary Table 6 CRISPR gRNA-RRE: CTTGGGTTCTTGGGAGCAGC AGG
Off target sequence	#MMs	UCSC gene	locus	Gene
CTGGGGGGCCTGGGAGCAGC CGG	4MMs [3:7:8:10]	NM_173354	chr21:+44836938	WNT8B
GTTGGGTGCTTGGGCGCAGC GGG	3MMs [1:8:15]	NM_001174119	chr10:+99497129	EPHA1-AS1
CCTGTGTCCTTAGGAGCAGC TGG	4MMs [2:5:8:12]	NM_002881	chr2:-121050853	WIPF1
AATGGGTCCTTGGGAGCAGT AGG	4MMs [1:2:8:20]	NM_017999	chr14:+24629240	PLA2G12B
CTCCAGTTCTTTGGAGCAGC TGG	4MMs [3:4:5:12]	NM_001199577	chr7:-150439903	LIPC
TTTGTGTTCCTGGGAGCAGG AAG	4MMs [1:5:10:20]	NM_001256185	chrX:+70293294	ARHGEF9
GATGGGGTCTGGGGAGCAGC AAG	4MMs [1:2:7:11]	NM_133173	chr5:+139940973	SLC9A5
GTTGGATGCTGGGGAGCAGC AAG	4MMs [1:6:8:11]	NM_145345	chr1:+26624054	CHD7
GCTGGGATCTTGGGAGCAGA GGG	4MMs [1:2:7:20]	NM_198149	chr1:-201861255	TTC7A
CCCGGGTTCCTGGGAGCACC TGG	4MMs [2:3:10:19]	NM_015703	chr22:+42907587	TRIM43B
CTTTGGTTCTTGGGTGGAGC TGG	3MMs [4:15:17]	NM_005188	chr11:+119175165	TRIM43
CTGGTGTCCTTGGGAGCGGC GAG	4MMs [3:5:8:18]	NM_001172501	chr16:+55689660	NEURL4
CTTAGCATCTTTGGAGCAGC CAG	4MMs [4:6:7:12]	NM_003993	chr1:-155240826	TRIM72
CTCGGGCCCTTGGGCGCAGC GGG	4MMs [3:7:8:15]	NM_003703	chr4:-2965051	SCART1
CTTGAGTTCTTGGGAGCTGG TGG	3MMs [5:18:20]	NM_015025	chr2:+1890308	ZFYVE26
CCTGGGATCTGGGGAGCAGG CGG	4MMs [2:7:11:20]	NM_001003801	chr7:-150938532	FAM102A
CCTGGGTACTTGAGAGGAGC CAG	4MMs [2:8:13:17]	NM_001033057	chr3:-65479123	SLMAP
GTTAGGCTCTTGGGAGCTGC GAG	4MMs [1:4:7:18]	NR_029671	chr11:-121970467	ASXL1
CCTGGGTTCCTGGGAGGAAC GGG	4MMs [2:10:17:19]	NM_001198536	chr16:-3294021	CHRNA2
CTGGGGATCTTGGGAGAAGA AAG	4MMs [3:7:17:20]	NR_046085	chr11:-111285501	SLC22A225
CTTGGGCTCCTTGGAGGAGC CGG	4MMs [7:10:12:17]	NM_213618	chr11:-8751853	DPH1
CTTGGGATCTTGGGTGCACC TGG	3MMs [7:15:19]	NM_001025194	chr16:+55860187	ATP2A3
CTGGGCGTCTTGGGGGCAGC CGG	4MMs [3:6:7:15]	NM_138734	chr11:+64374706	CASR
CTTGGGTGAGTGGGAGCCGC CGG	4MMs [8:9:10:18]	NM_001256456	chr1:-1259938	DNPEP
GTTGGGGTCTGGGGGGCAGC CAG	4MMs [1:7:11:15]	NM_080881	chr5:+176885151	PLXNA3
CAAGGGGTCTTGGCAGCAGC TGG	4MMs [2:3:7:14]	NM_005045	chr7:+103234896	LRP1
TTTGTGTTTTTGGTAGCAGC TGG	4MMs [1:5:9:14]	NM_002393	chr1:+204499754	LRRC26
CTTTACTTCTTGGCAGCAGC AGG	4MMs [4:5:6:14]	NM_001166133	chr4:+79188658	SSFA2
CTTGGGCTCATGTGAGCACC TGG	4MMs [7:10:13:19]	NM_198845	chr19:-52031185	LINC00094
CGAGGGTTCTTGGGAATAGC AGG	4MMs [2:3:16:17]	NR_026562	chr20:+35236197	KCNK16
CTTGGCTTCTGAGGAGGAGC TGG	4MMs [6:11:12:17]	NM_001145112	chr15:-44967840	BRD8
CTTGGGTTGATGGGCGCAGA GAG	4MMs [9:10:15:20]	NM_005503	chr15:-29390877	KCNH2
TTTGGGCTCTGGGCAGCAGC AGG	4MMs [1:7:11:14]	NM_001939	chrX:+100515728	CYP3A5
CTAGGATTCTTGGGGGCATC AAG	4MMs [3:6:15:19]	NM_006218	chr3:-178916650	CCDC88B
CTTGGGTACGTGGGGGCCGC GGG	4MMs [8:10:15:18]	NM_032410	chr8:+42752325	TTBK2
CTTGGGTTTCTGGGAGCCGG GAG	4MMs [9:10:18:20]	NM_012339	chr10:+71266499	FKBP9
GTTGGGTTCTGGGGACCAGA GGG	4MMs [1:11:16:20]	NM_020247	chr1:+227171385	PARP6
CTTGCCTTCTTGGGAGCTCC AAG	4MMs [5:6:18:19]	NM_004836	chr2:-88926849	TMEM51-AS1
CTTCGGTTCTTTGCAGCAGG TGG	4MMs [4:12:14:20]	NM_145167	chr1:+160001591	PIGM
CTTGGGTGCTTGGGAGGTGA AGG	4MMs [8:17:18:20]	NM_198075	chr11:-553990	LRRC56
CTTGGCTTCATGGGCCCAGC GGG	4MMs [6:10:15:16]	NM_016366	chr11:+67288427	CABP2
CTTGGGTGCTCGGGCCCAGC TGG	4MMs [8:11:15:16]	NM_006304	chr7:-96338908	SHFM1
CTTGGGATCTTGGGTGAACC TGG	4MMs [7:15:17:19]	NR_003276	chr16:-55801268	CES1P1
CTTGGGTTATTGGGGTCAGA AAG	4MMs [9:15:16:20]	NM_020919	chr2:+202565044	ALS2
CTTGGGGTCTTGGGGGCCAC CGG	4MMs [7:15:18:19]	NM_138774	chr19:+899408	R3HDM4
CTTGGGTTCCTGGGCTCTGC TGG	4MMs [10:15:16:18]	NM_178557	chr4:+2069344	NAT8L
CTTGGGTTCTTGGTGGCCCC AAG	4MMs [14:15:18:19]	NM_032884	chr1:-34666553	C1orf94
